# Supplementary material for: Differences in maternal gene expression in Cesarean section delivery compared with vaginal delivery
Source: Sci Rep. 2020 Oct 20;10:17797. doi: 10.1038/s41598-020-74989-8 (PMC7576122; doi:10.1038/s41598-020-74989-8)
Supplement: Supplementary file 1 — Supplementary Tables. [file 41598_2020_74989_MOESM1_ESM.xlsx]

## Sheet: Title
Differences in maternal gene expression in Cesarean section delivery compared with vaginal delivery
Prachi KOTHIYAL1*, PhD, Keriann SCHULKERS2, DO, MPH, Xinyue LIU1, MS, Sahel HAZRATI1, PhD, Thierry VILBOUX3, PhD, Luis M. GOMEZ4, MD, MScE, Kathi HUDDLESTON1,5, PhD, Wendy S.W. WONG1, PhD, John E. NIEDERHUBER6, MD, Thomas P. Conrads, PhD4, G. Larry MAXWELL4, MD, Suchitra K. HOURIGAN2, MD

## Sheet: Table1
vag_cs_all	logFC	PValue	FDR
CTSG	-1.19578	6.19952e-09	3.28225e-07
PRTN3	-1.13738	1.68231e-07	4.70408e-06
PI3	-1.11118	1.01479e-18	6.6621e-15
DEFA3	-1.04781	8.87827e-05	0.000700142
DEFA1	-0.994972	2.80452e-06	4.46885e-05
ELANE	-0.887312	1.06493e-06	2.04124e-05
AZU1	-0.868695	1.72767e-06	3.04487e-05
DEFA4	-0.859972	4.32524e-05	0.000396422
DEFA1B	-0.850758	0.0132582	0.0390751
KCNS1	-0.673753	1.00566e-07	3.05655e-06
CEACAM6	-0.664391	0.000675228	0.00356054
OR2A20P	-0.642034	0.004882	0.0176393
PRSS33	-0.621931	4.4189e-05	0.00040291
KIR2DL2	-0.615532	0.0160275	0.0456193
MPO	-0.588818	1.59091e-06	2.84975e-05
CHST7	-0.564988	2.94194e-18	1.28759e-14
ALDH1A1	-0.561811	3.47576e-09	2.03735e-07
IL5RA	-0.560887	2.72423e-05	0.000275148
IGLV7-46	-0.542342	0.000997273	0.00488362
BOK	-0.531868	0.000322843	0.00196976
MYOM2	-0.53026	0.0131852	0.0389213
RORC	-0.517658	4.53817e-10	3.99907e-08
LTF	-0.511069	0.00366322	0.0139495
TMEM119	-0.510842	3.51819e-06	5.37137e-05
CLIC3	-0.506481	5.34286e-08	1.86574e-06
CEACAM8	-0.505201	0.00569817	0.0199835
HES1	-0.501213	1.31579e-07	3.8222e-06
CYSTM1	0.505844	2.53367e-07	6.56154e-06
APCDD1	0.506215	2.29861e-08	9.49693e-07
MERTK	0.509975	4.7497e-08	1.69928e-06
DACH1	0.512875	1.7885e-08	7.72466e-07
PDSS1	0.518906	4.56293e-12	8.81049e-10
SLC51A	0.520171	6.22492e-10	5.04526e-08
NEDD4	0.52093	7.49683e-08	2.43022e-06
FRMD4B	0.529648	4.01594e-10	3.58703e-08
ITGA7	0.534452	5.94863e-06	8.25196e-05
ORM2	0.537516	0.000110108	0.000834709
SLC37A3	0.540395	1.08884e-14	7.59802e-12
SERPINB2	0.541671	6.54584e-09	3.41059e-07
S100A12	0.542294	9.29106e-07	1.81806e-05
LIPN	0.548025	3.72541e-08	1.39358e-06
PLAC8	0.54832	6.99438e-11	8.66379e-09
CTB-31N19.3	0.554757	7.28637e-11	8.94113e-09
TNNT1	0.556554	5.17242e-05	0.000451555
IDI1	0.556688	1.94273e-13	7.98389e-11
AC007278.3	0.558183	3.86927e-05	0.000361591
RGL4	0.565148	1.12151e-10	1.21203e-08
RP1-55C23.7	0.566537	2.30733e-08	9.49693e-07
DHRS9	0.571198	1.9307e-07	5.21606e-06
PFKFB3	0.571851	1.21942e-10	1.2912e-08
LINC00937	0.573349	1.02058e-11	1.69623e-09
LINC00671	0.573503	2.82201e-09	1.71542e-07
RHOU	0.576476	1.09948e-14	7.59802e-12
CTC-490G23.2	0.57665	0.000318811	0.0019506
SH3PXD2B	0.60103	8.44399e-09	4.21557e-07
MMP9	0.603334	2.55501e-07	6.59082e-06
GYG1	0.609564	1.95835e-10	1.90468e-08
ST6GALNAC3	0.61158	1.4145e-11	2.26493e-09
UGCG	0.612272	8.21354e-12	1.40311e-09
SPP1	0.614079	0.00021732	0.00142885
MS4A4A	0.614443	2.37207e-13	9.1604e-11
TUBBP5	0.614495	1.42432e-05	0.000168026
RP11-84C10.2	0.622642	1.14514e-09	8.16905e-08
SEMA6B	0.630178	5.46224e-07	1.2042e-05
RETN	0.631266	2.77665e-05	0.000278893
BMX	0.637773	3.0109e-13	1.12952e-10
TENM1	0.639008	6.62427e-08	2.21879e-06
IL18R1	0.645966	2.4356e-11	3.63403e-09
GAS6	0.664258	2.66591e-20	3.50034e-16
ATP2C2	0.669034	4.33232e-06	6.3628e-05
FAM89A	0.669868	1.32842e-17	4.36055e-14
GADD45A	0.67446	2.054e-13	8.17244e-11
CYP1B1	0.676541	2.86507e-14	1.56743e-11
CD177	0.690975	0.000197959	0.00132557
TDRD9	0.695017	1.2449e-09	8.5133e-08
PDK4	0.696394	7.51754e-14	3.52519e-11
CEACAM1	0.740059	4.52853e-12	8.81049e-10
HPGD	0.744966	5.48055e-06	7.70446e-05
ANKRD22	0.760378	1.06562e-08	5.12512e-07
GPR84	0.791015	2.71838e-09	1.66226e-07
CD300LD	0.808996	2.78747e-06	4.45792e-05
C19orf59	0.842538	6.55118e-13	2.0004e-10
CLEC4D	0.847493	7.90529e-15	6.48728e-12
ATP9A	0.855256	2.29168e-12	5.27647e-10
AP3B2	0.881575	6.76273e-06	9.18761e-05
ENTPD7	0.884782	7.1345e-12	1.24901e-09
METTL7B	0.903023	1.61433e-08	7.13674e-07
HP	0.911236	2.5527e-11	3.7241e-09
PFKFB2	0.932553	4.81468e-14	2.34136e-11
FAM20A	0.97634	2.24787e-15	2.68314e-12
SLC1A3	1.24405	2.30187e-14	1.31407e-11

## Sheet: Table2
Pathway	Adjusted p-value	Group with up-regulation	Genes
Antimicrobial Peptides	2.47x10-8	VD	DEFA4;DEFA3;PRTN3;CTSG;DEFA1B;DEFA1;PI3;ELANE;LTF
Neutrophil degranulation	1.72x10-7	VD	SLPI;DEFA4;PRTN3;CTSG;AZU1;DEFA1;MPO;ELANE
Innate Immune System	8.48x10-6	VD	SLPI;DEFA4;DEFA3;PRTN3;CTSG;AZU1;DEFA1;PI3;MPO;ELANE;IGLV8-61
Neutrophil degranulation	2.30x10-4	CS	SERPINB2;HP;C19orf59;GPR84;RETN;MMP9;ORM2;PLAC8;CEACAM1;CLEC4D;S100A12;GYG1;CD177

## Sheet: Table3
vag_cslabor	logFC	FDR	PValue
PRTN3	-1.46319	1.18596e-05	1.19105e-06
DEFA1B	-1.40273	0.00606007	0.00181524
CTSG	-1.38918	6.63805e-06	6.00956e-07
PI3	-1.14234	7.63847e-10	1.57317e-11
PRSS33	-1.07922	1.61336e-06	1.14829e-07
AZU1	-1.07068	0.000183205	2.94387e-05
DEFA4	-1.01167	0.00224168	0.000562664
DEFA1	-1.00211	0.00272104	0.000705954
ALOX15	-0.935891	0.000201729	3.30464e-05
ELANE	-0.91344	0.00163759	0.000389466
ALDH1A1	-0.900905	1.72129e-10	2.88113e-12
AC104698.1	-0.889792	2.30682e-05	2.58198e-06
OLIG2	-0.875306	2.04579e-05	2.24456e-06
DEFA3	-0.867066	0.0382727	0.016403
IL5RA	-0.862101	9.22304e-06	8.87334e-07
IFIT1	-0.832144	0.00162465	0.000385561
SIGLEC8	-0.822351	0.000310491	5.5089e-05
ZNF683	-0.792774	0.000276219	4.7965e-05
SEMG1	-0.759841	0.000117044	1.73423e-05
KIF19	-0.742733	0.000197682	3.22253e-05
RSAD2	-0.740185	0.0286198	0.011595
CHST7	-0.725392	2.28479e-14	8.31378e-17
IL17RE	-0.724115	2.712e-05	3.1164e-06
OLFM1	-0.714106	0.000341914	6.20078e-05
TRGV9	-0.710548	5.99071e-05	7.98184e-06
OR2A20P	-0.696865	0.0495966	0.0222916
HLA-DQB2	-0.692938	0.00484373	0.00139591
GZMH	-0.688828	5.32601e-05	6.96467e-06
PLEKHG5	-0.688033	3.93493e-06	3.28746e-07
SIGLEC1	-0.68564	0.00399624	0.00111096
NFXL1	-0.684172	4.41098e-05	5.58555e-06
RP11-704M14.1	-0.673815	0.00825044	0.00263046
IGHV6-1	-0.671993	0.000909326	0.000196411
CCL4L2	-0.671894	0.00833007	0.00266207
KIR2DS4	-0.668597	0.0301163	0.0123295
RORC	-0.664206	1.07682e-07	5.14076e-09
IGLV7-46	-0.661783	0.00943256	0.00307051
AP1M2	-0.661662	5.74878e-05	7.59582e-06
KCNS1	-0.660038	0.00051357	9.94549e-05
TRAV22	-0.658005	1.05441e-06	7.06725e-08
GCM1	-0.656722	7.44965e-07	4.72753e-08
PLD4	-0.648459	5.22168e-10	1.01462e-11
COL5A3	-0.64598	0.0212909	0.00815317
FGFBP2	-0.643166	8.26408e-06	7.7643e-07
PDZD4	-0.641499	3.85101e-09	1.10982e-10
GNLY	-0.635334	7.69971e-06	7.15001e-07
MPO	-0.633544	0.000964147	0.000209655
CYP4F22	-0.63016	6.79019e-06	6.16706e-07
PTGDR2	-0.62596	3.56981e-06	2.92526e-07
SFRP5	-0.625219	0.00358784	0.000982014
BOK	-0.613162	0.00657247	0.0020003
PRSS23	-0.611509	3.67477e-05	4.46877e-06
AGAP1	-0.611093	2.62521e-05	2.99183e-06
NOV	-0.609253	1.04839e-05	1.03077e-06
TRAV1-1	-0.608986	0.000654066	0.000133279
KRT72	-0.605411	0.0202483	0.00767728
IGLV7-43	-0.604337	0.00386427	0.00106949
KIR3DL2	-0.603035	0.00356838	0.000975911
TRAV26-2	-0.602723	0.00194868	0.000477207
OAS3	-0.600384	0.00331317	0.000893235
CXCR3	-0.60014	2.20979e-09	5.72509e-11
S1PR5	-0.591805	4.14484e-07	2.37994e-08
AGAP7	-0.591099	0.0029857	0.000787654
MYZAP	-0.588221	0.0471544	0.0209926
NBL1	-0.588112	0.000353379	6.43184e-05
SMPD3	-0.586824	1.39642e-06	9.71526e-08
HNRNPA1P52	-0.585574	0.00059841	0.000119673
WNT7A	-0.585359	3.79963e-05	4.6455e-06
GHRL	-0.585157	2.63594e-08	1.06082e-09
TMEM119	-0.579321	0.000297207	5.24509e-05
TRAV14DV4	-0.578867	8.5011e-06	8.01792e-07
SPON2	-0.578681	2.01455e-05	2.20499e-06
CLIC3	-0.573966	3.23964e-05	3.81938e-06
LY6E	-0.572566	0.000805296	0.000170249
LTK	-0.570091	0.0001628	2.57215e-05
TNNT3	-0.570018	4.33468e-05	5.46055e-06
KLRG1	-0.569872	2.73272e-07	1.49354e-08
RP11-539L10.2	-0.568345	2.11544e-06	1.58946e-07
ABCG1	-0.565344	9.03138e-07	5.88246e-08
TUBB4A	-0.564263	1.01887e-05	9.9655e-07
EPHB1	-0.563351	4.79792e-08	2.02168e-09
TBX21	-0.561947	1.14573e-07	5.51979e-09
LRRN3	-0.561466	8.59787e-05	1.21826e-05
SV2A	-0.558363	1.75606e-06	1.26264e-07
IDO1	-0.556898	0.0138019	0.00484838
RP11-23P13.6	-0.556395	0.000295324	5.19896e-05
FXYD7	-0.555846	3.48942e-05	4.19004e-06
GPR114	-0.554997	3.52806e-09	9.93639e-11
KIAA1671	-0.554095	0.000146196	2.26086e-05
TRAV8-6	-0.553808	5.14644e-07	3.05243e-08
KRT73	-0.553165	0.0254186	0.0100631
TRGV2	-0.553165	0.0130498	0.00454999
RP11-108K14.4	-0.549276	0.00439736	0.00124135
XCL2	-0.548489	0.000276219	4.79553e-05
CXCR6	-0.54808	4.14191e-05	5.18153e-06
TRGC1	-0.547938	5.29216e-05	6.90935e-06
SBK1	-0.547643	7.38542e-10	1.5103e-11
GNAO1	-0.547269	1.40654e-05	1.44943e-06
TRGV4	-0.545531	0.00287431	0.00075283
TRAV10	-0.545138	0.000126486	1.90452e-05
CARNS1	-0.545086	2.51626e-06	1.9484e-07
CACNA1I	-0.54378	3.8066e-06	3.15809e-07
AC093642.3	-0.543195	0.00309107	0.000821526
PLEKHF1	-0.542911	1.40638e-08	5.0151e-10
AUTS2	-0.541271	2.20878e-07	1.17986e-08
TRAV8-1	-0.539705	7.32047e-05	1.01062e-05
IGHG3	-0.538719	0.0145251	0.00515213
EBF4	-0.538693	0.00031505	5.61501e-05
GPR56	-0.538291	3.68729e-05	4.48668e-06
TRAV3	-0.538013	1.42999e-05	1.47776e-06
CACNA2D2	-0.537722	2.73806e-05	3.15432e-06
SDC2	-0.537364	0.00380499	0.00104945
PRF1	-0.537313	1.15415e-07	5.56873e-09
TRDV2	-0.534798	0.0210104	0.00802742
MADCAM1	-0.534653	0.00294628	0.000775326
CD40LG	-0.534275	2.70714e-11	3.428e-13
AE000661.37	-0.533912	0.00181689	0.000438334
USP18	-0.533266	0.00436877	0.00123042
IGKV1-12	-0.53216	0.00281739	0.000734846
FAM167A	-0.531505	0.00565529	0.0016763
FCGBP	-0.53144	0.000500333	9.67094e-05
MX1	-0.528776	0.00484509	0.00139665
PACSIN1	-0.52824	4.52667e-07	2.62884e-08
PRRT1	-0.528122	0.000191849	3.10649e-05
TRBV4-1	-0.52674	0.00240164	0.000610853
TRAV19	-0.525244	0.000120203	1.79155e-05
CCL5	-0.524941	1.09289e-08	3.71428e-10
SPNS3	-0.524908	3.61413e-06	2.96684e-07
FRMPD3	-0.524618	0.001567	0.000369207
NEFL	-0.52364	0.000765517	0.000160725
LGR6	-0.522771	0.000478951	9.18774e-05
TRGC2	-0.522239	3.99109e-05	4.92895e-06
HERC5	-0.521591	0.0063734	0.00192734
IL7R	-0.521101	1.17839e-08	4.03058e-10
CCR9	-0.521098	0.00101342	0.000222878
OLFM2	-0.519916	1.49481e-11	1.70792e-13
NELL2	-0.519475	7.23404e-07	4.5694e-08
CTSW	-0.519037	2.43879e-06	1.88132e-07
RTN4R	-0.518887	0.00105646	0.000234697
GPR157	-0.518845	9.34303e-10	2.04661e-11
RP11-664D1.1	-0.518703	0.000269069	4.65255e-05
TRAV1-2	-0.518307	0.000148814	2.30569e-05
AQP3	-0.518211	9.8219e-10	2.17902e-11
PVRIG	-0.517643	3.02629e-09	8.32499e-11
RP11-222K16.2	-0.515796	0.000172544	2.7487e-05
LRFN3	-0.514392	1.22976e-08	4.25104e-10
DUSP8	-0.514103	1.62395e-06	1.15779e-07
HCN2	-0.512844	0.000341805	6.19632e-05
OASL	-0.512655	0.000956669	0.000207788
MANEAL	-0.511688	0.000181082	2.89921e-05
AL928768.3	-0.510917	0.00203369	0.000501577
ADORA3	-0.509275	2.40872e-06	1.85111e-07
ZBTB16	-0.508693	0.000984305	0.000215057
AK5	-0.507235	3.07229e-06	2.4505e-07
MMP28	-0.506938	0.00190095	0.000464275
FCRL6	-0.505678	0.000228378	3.816e-05
IGKV1-9	-0.505361	0.00519229	0.00151261
SPOCK2	-0.504824	3.69225e-13	2.27206e-15
FLT4	-0.504582	0.000467203	8.93537e-05
TRAV17	-0.504515	5.82718e-06	5.20357e-07
COLQ	-0.504135	1.31056e-06	9.05114e-08
ARHGAP8	-0.502426	0.0183649	0.00682688
SOX8	-0.5014	0.000643743	0.000130379
CSGALNACT2	0.500249	5.51e-09	1.65609e-10
NOL3	0.500292	7.31623e-09	2.28416e-10
MKNK1	0.500339	2.00862e-09	5.04311e-11
LILRA3	0.500354	0.0457296	0.0202473
HIST2H2BE	0.501648	1.28638e-08	4.52167e-10
LINC01094	0.502154	1.65233e-06	1.18083e-07
FNDC3B	0.502279	2.51264e-11	3.14514e-13
RP5-1043L13.1	0.504365	6.57999e-05	8.90087e-06
EMP1	0.50476	0.0035243	0.000962059
KCNE1	0.505007	9.61703e-07	6.3409e-08
AC009495.2	0.505478	0.000118419	1.75893e-05
RP5-857K21.4	0.505903	0.000404744	7.54642e-05
FCER1G	0.506267	3.72458e-07	2.10339e-08
NAIP	0.507975	3.08188e-06	2.46488e-07
RP11-20B24.7	0.508475	2.73806e-05	3.15334e-06
RP11-67C2.2	0.50864	2.24822e-08	8.74617e-10
CTD-2527I21.14	0.510132	1.88558e-06	1.38595e-07
NDST2	0.510751	1.91795e-16	3.2103e-19
ACSL4	0.511607	1.90206e-08	7.15644e-10
TLR5	0.512263	1.86915e-11	2.19921e-13
TP53I11	0.51259	1.14639e-09	2.60298e-11
FUT7	0.513302	2.0162e-06	1.49663e-07
SKAP2	0.51338	3.70631e-09	1.06254e-10
ALOX5	0.513466	1.90579e-11	2.26453e-13
ROPN1L	0.513748	6.85743e-07	4.28683e-08
NLRP12	0.513783	1.16528e-12	8.81951e-15
HIATL1	0.514009	5.78782e-08	2.52725e-09
GTDC1	0.514572	1.56089e-11	1.79478e-13
FAM198B	0.518133	2.20167e-08	8.52403e-10
C1orf226	0.518542	0.000645873	0.000130998
ALOX5AP	0.518882	1.85983e-05	2.00993e-06
BCL6	0.520094	1.81489e-11	2.11325e-13
UBE2J1	0.520097	4.3789e-14	1.68897e-16
KIF3C	0.520165	4.34474e-09	1.27424e-10
FP15737	0.520735	1.9181e-11	2.30323e-13
SORT1	0.521012	4.02336e-10	7.43711e-12
DNAH17	0.522388	8.13773e-12	8.46878e-14
RABGEF1	0.52399	2.20949e-08	8.57039e-10
GNG10	0.524619	1.48874e-08	5.39548e-10
RNF141	0.524819	5.04197e-14	2.0548e-16
NT5DC2	0.526276	8.31977e-09	2.63985e-10
HIST2H2BF	0.528065	2.15558e-07	1.14674e-08
C9orf84	0.52843	0.000138271	2.1192e-05
CCDC64B	0.528492	0.0172557	0.00633166
NDUFAF7	0.528662	2.2205e-15	6.14068e-18
LMNB1	0.529208	2.54591e-12	2.22334e-14
ACSL1	0.529214	2.89672e-11	3.68914e-13
PECR	0.529697	5.61386e-11	7.80327e-13
DYSF	0.529806	2.97296e-09	8.11339e-11
TAS2R40	0.530145	7.53257e-05	1.04319e-05
DRAM1	0.530286	4.58663e-12	4.53957e-14
RP11-531F16.4	0.531133	4.95084e-10	9.47581e-12
KAL1	0.532193	0.00386255	0.00106873
ENPP2	0.53237	0.000136123	2.07835e-05
JAK2	0.532628	8.95661e-11	1.3623e-12
STEAP3	0.534611	1.43674e-06	1.0069e-07
LAMTOR5	0.534853	1.27147e-13	6.38464e-16
MINOS1-NBL1	0.535149	0.0487437	0.0218373
RAB32	0.535166	8.50834e-10	1.8096e-11
AGTPBP1	0.535955	2.26383e-13	1.30152e-15
FCGR1B	0.537958	1.9337e-07	1.01322e-08
HIST1H3D	0.53823	3.87747e-05	4.76042e-06
RP11-421L21.3	0.539024	6.41143e-10	1.29246e-11
SLC2A3	0.539206	9.8219e-10	2.18725e-11
INSC	0.540847	3.62464e-05	4.39462e-06
KLHL2	0.542241	7.46045e-08	3.38791e-09
E2F2	0.542834	5.53381e-08	2.3962e-09
F12	0.543192	1.06462e-06	7.1667e-08
VCAN	0.543288	7.19646e-13	5.10298e-15
LINC00694	0.543358	3.87675e-06	3.23039e-07
GTF2H2	0.544355	4.01334e-05	4.96227e-06
PGD	0.544726	1.05803e-09	2.36384e-11
PDE4D	0.546078	1.43534e-09	3.44707e-11
ST14	0.547204	3.35911e-10	6.00009e-12
XRCC4	0.547872	3.68543e-09	1.04869e-10
TTN-AS1	0.549419	2.17732e-14	7.76425e-17
SNX3	0.54972	2.29761e-10	3.99628e-12
IDNK	0.550077	4.99111e-09	1.48923e-10
MILR1	0.550116	0.000238811	4.02334e-05
SLC25A28	0.550458	5.98612e-16	1.30692e-18
SLCO4C1	0.551077	4.5691e-06	3.88711e-07
POR	0.551301	7.50848e-09	2.34965e-10
MROH6	0.551378	2.856e-06	2.2572e-07
FAM105A	0.551682	8.00674e-16	1.80634e-18
RP11-65L3.2	0.55171	2.44172e-09	6.48971e-11
CNIH4	0.553056	1.08805e-15	2.61304e-18
NQO2	0.554365	8.97071e-05	1.28445e-05
TSPO	0.554579	6.6794e-07	4.16095e-08
RP11-497H16.2	0.554809	0.0417669	0.0181706
CYYR1	0.554813	0.0021926	0.000548111
TEAD3	0.554967	0.000745969	0.00015586
SLC25A24	0.556585	6.90402e-08	3.10508e-09
MGAM	0.556996	1.19068e-09	2.7122e-11
ZDHHC20	0.558171	0.000132697	2.01446e-05
RAI2	0.559644	8.87166e-05	1.2648e-05
KCNK13	0.559905	2.86886e-06	2.27154e-07
CACNA1E	0.560541	1.42351e-08	5.10728e-10
KCNC4	0.560585	2.39676e-09	6.34904e-11
MGST1	0.562433	5.61711e-15	1.79865e-17
CD36	0.562588	4.21561e-12	4.01896e-14
MAPK14	0.563065	2.23541e-11	2.76559e-13
AC008948.1	0.563575	1.40638e-08	5.00572e-10
RP11-356J5.12	0.564023	1.39663e-06	9.73709e-08
SYN1	0.564692	0.0002837	4.95716e-05
LINC00211	0.565222	9.63456e-06	9.30432e-07
CD44	0.566451	4.75937e-13	3.11726e-15
RP11-196G18.3	0.566534	4.95787e-06	4.26476e-07
TGFA	0.56669	2.56989e-10	4.48857e-12
FAM217B	0.567849	3.9858e-12	3.74185e-14
PPP1R3D	0.567865	1.80504e-13	1.01148e-15
TP53I3	0.569296	1.57028e-08	5.79383e-10
HIST1H2BD	0.569479	8.25552e-06	7.75025e-07
DDAH2	0.571547	1.00525e-08	3.34326e-10
CKAP4	0.572768	1.22057e-09	2.79805e-11
TSHZ3	0.575166	1.87626e-10	3.16783e-12
ERI1	0.576242	7.11472e-14	3.26197e-16
FAM110B	0.577011	1.8147e-08	6.80134e-10
GAS7	0.577882	8.08689e-12	8.35703e-14
F5	0.578107	4.05894e-10	7.53242e-12
ANXA1	0.578129	2.19932e-11	2.70493e-13
IL27	0.579425	1.09033e-05	1.08073e-06
PADI4	0.579975	1.51458e-08	5.54423e-10
FCGR1A	0.58058	1.06269e-06	7.14477e-08
GUSBP3	0.582476	1.53897e-07	7.83987e-09
ATP11B	0.582898	1.28296e-10	2.05407e-12
RP11-1319K7.1	0.584156	0.000203204	3.33325e-05
GPR97	0.584326	4.39937e-11	5.92303e-13
TIPARP	0.585435	1.27544e-13	6.49741e-16
PHTF1	0.586363	1.22231e-13	5.95988e-16
WASF1	0.586698	3.18351e-09	8.87334e-11
RP11-396M11.1	0.586944	0.0446233	0.0196638
FLVCR2	0.58815	1.90579e-11	2.27457e-13
AC079325.6	0.588973	0.00877596	0.00283314
EFCAB2	0.589105	2.44172e-09	6.50366e-11
RP3-508I15.14	0.589417	3.14347e-06	2.52329e-07
RP11-4F5.2	0.590402	2.17732e-14	7.63185e-17
CDADC1	0.59083	1.20326e-12	9.28209e-15
RP1-193H18.2	0.5917	6.64754e-12	6.72446e-14
TMEM92	0.592958	0.00149351	0.000348243
TMEM260	0.593151	1.5179e-16	2.43023e-19
SLC28A3	0.593994	0.000237789	4.00266e-05
RP11-1415C14.2	0.595418	0.00753351	0.00235693
RP11-1415C14.1	0.595418	0.00753351	0.00235693
PLB1	0.596693	2.60477e-07	1.41603e-08
PNPLA1	0.597353	2.30744e-08	9.05111e-10
ATP6V1C1	0.597754	4.91207e-14	1.96612e-16
STK3	0.598474	1.44556e-13	7.78481e-16
FAM211B	0.599263	7.58614e-06	7.03351e-07
GCLM	0.601132	6.16654e-13	4.24232e-15
KIF1B	0.601437	2.79265e-12	2.47947e-14
RP11-848G14.5	0.602139	0.00040089	7.44248e-05
GPR141	0.602743	4.18971e-11	5.54928e-13
RP11-848G14.2	0.602835	0.0193925	0.00728507
FCAR	0.603002	1.26126e-09	2.93243e-11
TRPS1	0.603358	2.36827e-13	1.37881e-15
SERPINB1	0.604669	8.90994e-12	9.46693e-14
CTB-61M7.2	0.604868	2.3794e-09	6.24536e-11
IRAK3	0.605683	3.87483e-13	2.45331e-15
MKNK1-AS1	0.60683	1.06269e-06	7.14412e-08
GM2A	0.608024	6.57782e-10	1.33079e-11
SYN2	0.609216	2.13421e-06	1.60908e-07
RP11-173M1.8	0.609808	2.35227e-12	1.98576e-14
GPR160	0.610857	4.88369e-08	2.06849e-09
CDH26	0.61272	3.86621e-10	7.11849e-12
RP11-34P13.14	0.613878	0.0276539	0.0111292
FCGR1C	0.61472	5.71922e-06	5.07783e-07
PRDM5	0.61522	9.1825e-05	1.32248e-05
C11orf82	0.616804	2.3431e-09	6.10045e-11
FAM151B	0.617495	8.19906e-08	3.77702e-09
RP11-295G20.2	0.622347	6.27933e-09	1.92845e-10
GCA	0.62662	5.91208e-13	4.00133e-15
S100P	0.626782	0.000817701	0.000173228
HS3ST3B1	0.626964	1.00262e-11	1.07989e-13
ADCY3	0.627189	0.00018893	3.04961e-05
MAP2K6	0.628931	1.69417e-10	2.79875e-12
SAMSN1	0.62948	2.58143e-09	6.95094e-11
ACER3	0.63415	1.9154e-17	2.03518e-20
IL18RAP	0.635363	1.82241e-06	1.32228e-07
RP11-497H16.7	0.63873	1.39929e-06	9.78613e-08
RP11-166N6.2	0.638867	0.000646749	0.000131223
NLRC4	0.640903	1.78016e-12	1.43802e-14
TRPM2	0.642057	6.91805e-09	2.14978e-10
HSD3B7	0.643149	3.16524e-08	1.29226e-09
RGPD1	0.643465	0.034563	0.0145537
OAT	0.645196	1.06922e-16	1.55625e-19
LDHA	0.647031	2.55217e-16	4.79294e-19
RP11-439A17.9	0.647148	6.18239e-09	1.88968e-10
ANKRD35	0.647263	3.28889e-05	3.88703e-06
TNFSF13B	0.647815	5.19979e-14	2.15696e-16
TNNT1	0.649183	0.000429916	8.12213e-05
FCRL1	0.649329	4.98844e-09	1.4848e-10
APCDD1	0.649572	9.53549e-07	6.27326e-08
GALNT4	0.65169	0.00859142	0.00276539
CYP1B1-AS1	0.652321	3.05569e-06	2.43281e-07
SLC2A14	0.653155	0.0432742	0.0189366
LINC00937	0.653355	2.14857e-08	8.23631e-10
WSB1	0.653953	2.26263e-12	1.87715e-14
PROK2	0.655	3.76165e-10	6.8109e-12
IGFBP2	0.655102	0.00986102	0.00324151
PDK4	0.656042	2.18403e-06	1.65774e-07
RP11-115L11.1	0.658075	1.10409e-10	1.7195e-12
DPY19L3	0.658171	1.40623e-13	7.36838e-16
STOM	0.659322	1.45054e-10	2.35405e-12
METTL9	0.662607	1.78939e-13	9.76668e-16
MCTP2	0.663617	1.80504e-13	1.00355e-15
RP11-497H16.6	0.664682	0.000720596	0.000149353
OPLAH	0.669603	5.31538e-07	3.16811e-08
CD59	0.670016	1.11695e-12	8.20987e-15
LILRA5	0.672212	2.15588e-09	5.52267e-11
GALNT14	0.673712	1.58837e-08	5.87215e-10
BIK	0.679535	1.42351e-08	5.1016e-10
RP1-55C23.7	0.67989	3.04549e-06	2.42248e-07
RBMS1P1	0.680622	7.16538e-07	4.51584e-08
CR1	0.681145	6.16654e-13	4.26331e-15
APBB2	0.682172	9.0163e-10	1.9488e-11
LDHAP7	0.68302	0.00174607	0.000418696
VNN1	0.683333	1.11387e-05	1.1073e-06
S100A9	0.687926	2.13974e-09	5.43948e-11
EFNA1	0.694593	1.56842e-07	8.04697e-09
XCR1	0.69584	0.000764701	0.000160472
SMPDL3A	0.69587	1.29985e-09	3.08138e-11
BCL2A1	0.696627	1.8536e-09	4.57296e-11
PSTPIP2	0.698198	4.49002e-12	4.34592e-14
PLSCR1	0.700897	4.30199e-12	4.13261e-14
CD55	0.703215	3.22422e-14	1.19668e-16
RP11-563J2.2	0.710164	1.36955e-11	1.54487e-13
RP1-68D18.4	0.714394	7.98381e-05	1.11388e-05
PDSS1	0.716229	1.4611e-12	1.13775e-14
G0S2	0.718643	5.39724e-07	3.22083e-08
AC008984.2	0.719897	2.71272e-09	7.34396e-11
AGFG1	0.726721	3.55973e-16	6.99459e-19
ACN9	0.7268	2.72267e-13	1.60495e-15
UPP1	0.727843	4.39496e-14	1.72715e-16
AC007278.2	0.730069	0.000306841	5.43297e-05
TMTC1	0.730163	0.00611039	0.00183254
AKR1C1	0.735368	0.00355011	0.000970137
SERPINB10	0.738205	0.000321949	5.76607e-05
SCN9A	0.746206	5.82718e-06	5.20022e-07
HTRA1	0.747821	2.66365e-06	2.08579e-07
OSM	0.749453	7.1093e-13	4.96684e-15
EXOSC4	0.754314	1.22741e-09	2.83158e-11
PRKCDBP	0.754785	2.38256e-05	2.67542e-06
NSUN7	0.756089	1.05808e-12	7.70015e-15
SOCS3	0.757148	6.39067e-11	9.11557e-13
ADAM9	0.764916	3.69225e-13	2.28397e-15
CPNE5	0.765461	4.58338e-12	4.49822e-14
FGF13	0.769805	7.02946e-05	9.63283e-06
MYO10	0.771079	7.90704e-08	3.61948e-09
MRVI1-AS1	0.773954	1.60377e-07	8.31007e-09
TBC1D8	0.777655	2.03362e-16	3.55192e-19
SLC37A3	0.778473	1.43718e-16	2.1964e-19
DKFZP667F0711	0.778494	6.11563e-12	6.14189e-14
RP5-998N21.4	0.781795	6.28622e-05	8.42676e-06
LAMB3	0.782092	9.06613e-09	2.91676e-10
PDGFC	0.787307	2.11595e-07	1.12103e-08
ARG1	0.788281	1.07578e-06	7.27311e-08
HGF	0.793319	1.39302e-13	7.19774e-16
SERPINB2	0.793384	3.36559e-10	6.04979e-12
PEX11G	0.794115	0.000194282	3.1572e-05
LRRN1	0.795909	1.07647e-10	1.66865e-12
HK3	0.799363	1.06676e-15	2.48427e-18
CTC-490G23.2	0.803706	0.000502503	9.7202e-05
UNC5A	0.804771	1.01973e-07	4.81626e-09
CTB-31N19.3	0.806334	5.2021e-13	3.4451e-15
LINC00671	0.806669	7.90059e-10	1.6444e-11
RNASE1	0.807193	8.64086e-05	1.2256e-05
PTGES	0.808062	0.000729213	0.000151457
NECAB1	0.812335	5.06714e-06	4.39776e-07
S100A8	0.818334	1.84899e-09	4.54812e-11
AC007278.3	0.832598	1.79925e-05	1.92875e-06
LIPN	0.835978	2.15662e-09	5.54026e-11
TUBBP5	0.842678	1.95287e-05	2.12469e-06
GAS6	0.850823	4.89881e-18	3.5651e-21
ANXA3	0.852155	3.41901e-12	3.08535e-14
CLEC5A	0.858613	8.16928e-12	8.56107e-14
MERTK	0.863532	1.86915e-11	2.20364e-13
DACH1	0.869096	2.75831e-13	1.64604e-15
RHOU	0.871442	2.1447e-17	2.49728e-20
SPATC1	0.875944	4.86243e-08	2.05266e-09
DUSP13	0.883097	2.49378e-07	1.34843e-08
SLC51A	0.892241	1.97833e-15	5.327e-18
FAM89A	0.894977	3.92174e-16	8.27673e-19
FRMD4B	0.895052	2.99072e-15	9.35891e-18
OLFM4	0.899123	0.00756548	0.00237189
IDI1	0.900638	1.9154e-17	1.99683e-20
RP11-84C10.2	0.904779	4.58338e-12	4.50299e-14
ZDHHC19	0.905168	1.72765e-06	1.23718e-07
RGL4	0.90731	7.03549e-14	3.17444e-16
IL18R1	0.910676	1.49997e-12	1.17893e-14
ITGA7	0.921437	1.17126e-08	3.99768e-10
BMX	0.926148	9.8993e-15	3.24189e-17
SH3PXD2B	0.930849	4.83636e-11	6.54655e-13
OLAH	0.936381	0.000157244	2.4649e-05
NEDD4	0.937	6.03318e-12	6.01518e-14
RP11-465L10.10	0.942305	3.95798e-08	1.64184e-09
CYSTM1	0.952712	4.02125e-13	2.57529e-15
HPD	0.953828	0.000565761	0.00011195
DHRS9	0.95485	2.26487e-10	3.90638e-12
GALNT2	0.955	4.29901e-19	3.1286e-23
PFKFB3	0.96292	4.56638e-17	6.31404e-20
ST6GALNAC3	0.966852	1.30205e-15	3.22173e-18
RP11-661A12.5	0.970788	0.00280501	0.000731209
CYP1B1	0.972193	2.27905e-15	6.46846e-18
MS4A4A	0.973047	1.0108e-17	8.09168e-21
S100A12	0.98713	1.62893e-10	2.67912e-12
MMP9	0.987915	4.73753e-10	8.86601e-12
PLAC8	0.992839	5.60822e-19	2.44883e-22
SLC44A3	0.998646	1.27656e-07	6.25338e-09
CD300LD	1.02206	2.45653e-05	2.76983e-06
MMP8	1.02536	7.58575e-05	1.05221e-05
UGCG	1.04313	5.37011e-19	1.76251e-22
TENM1	1.05343	3.49144e-11	4.52278e-13
SPP1	1.06495	2.32588e-06	1.77898e-07
SYNC	1.0756	0.010883	0.00365115
GYG1	1.07836	1.9154e-17	2.09089e-20
ATP2C2	1.09687	1.54495e-08	5.67788e-10
DNAJC25-GNG10	1.10949	0.0150665	0.00538364
KCNMA1	1.12414	0.000625081	0.000125871
GADD45A	1.12552	5.37011e-19	1.46836e-22
SEMA6B	1.15745	9.07878e-13	6.541e-15
TDRD9	1.15892	5.51892e-14	2.3295e-16
ANKRD22	1.17733	1.22813e-11	1.35853e-13
RETN	1.20855	1.28666e-08	4.53199e-10
CD177	1.21133	2.21936e-06	1.68782e-07
CEACAM1	1.21939	2.96138e-17	3.66374e-20
CLEC4D	1.22177	4.52319e-17	5.92514e-20
FAM20A	1.32315	2.85617e-15	8.73003e-18
DLC1	1.32886	1.36955e-11	1.53935e-13
ATP9A	1.3618	2.56934e-18	1.68285e-21
METTL7B	1.37443	4.84473e-10	9.23747e-12
PPARG	1.38035	4.32611e-14	1.63713e-16
HPGD	1.38157	7.97123e-10	1.6649e-11
C19orf59	1.38462	4.33558e-19	6.31043e-23
AP3B2	1.41688	2.16024e-07	1.15079e-08
GPR84	1.43905	3.92174e-16	8.0008e-19
PFKFB2	1.47141	8.51951e-19	4.34005e-22
ENTPD7	1.50246	1.17683e-18	6.85151e-22
CTD-3214H19.16	1.50618	2.69987e-05	3.10049e-06
HP	1.51161	1.9154e-17	1.74129e-20
AC008443.1	1.5314	0.000491559	9.46915e-05
PCOLCE2	1.70971	4.2157e-11	5.61439e-13
SLC1A3	1.85982	5.37011e-19	1.95405e-22
MTND1P23	2.65038	2.31597e-06	1.76803e-07

## Sheet: Table4
vag_csnolabor	logFC	FDR	PValue
DEFA3	-1.29321	0.00534967	0.000170438
CTSG	-1.13991	0.00105154	1.52554e-05
DEFA1	-1.09366	0.00271433	5.97553e-05
PI3	-1.07614	2.5098e-09	3.6966e-13
TVP23C-CDRT4	-1.00317	0.0422208	0.00489267
PRTN3	-0.989426	0.00726276	0.000280797
ELANE	-0.955216	0.00169168	2.97076e-05
DEFA4	-0.88874	0.0138689	0.000793142
LTF	-0.869482	0.00290407	6.54427e-05
AZU1	-0.843436	0.00633688	0.000221667
CEACAM6	-0.802878	0.0149198	0.000893073
LCN2	-0.786411	0.00731421	0.000283864
HTRA3	-0.782674	0.0183988	0.0012539
CEACAM8	-0.740969	0.0165113	0.00104489
RNASE3	-0.682894	0.012825	0.000703793
KCNS1	-0.639469	0.00125727	1.96289e-05
COL17A1	-0.609939	0.0438389	0.005205
MS4A3	-0.600954	0.0374477	0.00400979
POLR2J2	-0.587836	0.0318361	0.00302018
MPO	-0.583962	0.00547591	0.000180701
SLPI	-0.580957	7.87533e-05	3.01581e-07
CHIT1	-0.571376	0.0250923	0.00207332
LGALS2	-0.543638	0.0157385	0.000961996
HES1	-0.520364	0.000714304	7.94314e-06
C3	-0.519813	0.000126785	5.41537e-07
TCN1	-0.517922	0.0251618	0.00208833
BATF2	0.512446	0.0123281	0.000656395
LINC00937	0.525884	5.43161e-05	1.76001e-07
APOBEC3B	0.530853	0.0425005	0.0049456
HERC2P3	0.530888	0.0383916	0.00415328
ORM2	0.553905	0.0175202	0.00115466
IFI44	0.591846	0.0305154	0.00280683
CD300LD	0.601849	0.0327282	0.00315014
ETV7	0.615901	0.0247486	0.00201576
FAM20A	0.663799	0.000487055	3.76617e-06
CAPN12	0.667698	0.00941157	0.000422096
OCLN	0.675756	0.046979	0.00581706
PDK4	0.725858	2.66976e-07	5.89829e-11
RSAD2	0.852584	0.0338898	0.00339173
FAM132B	0.919042	0.0319582	0.00305014
IFI27	0.950352	0.0291058	0.00259786

## Sheet: Table5
cslabor_csnolabor	logFC	FDR	PValue
PCOLCE2	-1.9245	6.9e-06	3.04e-08
GPR84	-1.57323	2.24e-08	5.46e-12
SLC1A3	-1.44754	1.03e-05	6.1e-08
ENTPD7	-1.42383	1.94e-08	2.95e-12
MMP8	-1.41462	0.000669	2.13e-05
HP	-1.36137	1.25e-06	1.8e-09
HPGD	-1.3209	0.000104	1.52e-06
CD177	-1.3129	0.000546	1.63e-05
C19orf59	-1.23905	3.46e-07	2.37e-10
AC005523.2	-1.19223	0.0284	0.0051
PFKFB2	-1.18564	4.34e-06	1.29e-08
FGF13	-1.17322	4.4e-05	4.82e-07
AP3B2	-1.1682	0.00546	0.000452
ATP9A	-1.14948	6.25e-06	2.34e-08
SEMA6B	-1.12324	4.35e-05	4.67e-07
COL17A1	-1.08372	0.00154	7.06e-05
GYG1	-1.0376	3.45e-07	2.1e-10
XCR1	-1.03272	0.000548	1.64e-05
ATP2C2	-1.02706	0.000709	2.41e-05
LRRC70	-1.02703	1.42e-05	1.03e-07
GALNT2	-1.01701	2.56e-09	1.95e-13
TDRD9	-1.00351	3.43e-06	8.6e-09
CEACAM1	-0.993774	2.23e-05	1.97e-07
LAMB3	-0.971168	1.7e-06	2.84e-09
LCN2	-0.970356	0.014	0.00182
RETN	-0.965222	0.00173	8.43e-05
METTL7B	-0.952703	0.00105	4.24e-05
SPATC1	-0.927146	0.000129	2.04e-06
GADD45A	-0.917871	1.25e-06	1.73e-09
S100A12	-0.913057	4.34e-05	4.62e-07
ITGA7	-0.908227	0.000135	2.18e-06
IGFBP2	-0.908073	0.0123	0.00153
CLEC5A	-0.9037	2.06e-06	4.24e-09
MMP9	-0.898413	0.000665	2.11e-05
CYSTM1	-0.89804	1.06e-05	6.79e-08
FOLR3	-0.881448	0.0218	0.00346
PPARG	-0.875527	1.63e-05	1.31e-07
OPLAH	-0.872401	1.44e-05	1.09e-07
MRVI1-AS1	-0.860368	1.91e-05	1.61e-07
NEDD4	-0.858167	6.25e-06	2.44e-08
PLAC8	-0.858048	1.89e-06	3.75e-09
G0S2	-0.857371	0.000248	5.1e-06
UGCG	-0.85691	4.43e-06	1.35e-08
ANXA3	-0.854315	1.89e-06	3.72e-09
ST6GALNAC3	-0.852133	6.68e-06	2.79e-08
TEAD3	-0.845242	0.000384	9.93e-06
AKR1C1	-0.844221	0.014	0.00182
MYO10	-0.84209	0.000483	1.38e-05
CLEC4D	-0.836014	0.000268	5.6e-06
PFKFB3	-0.832083	6.68e-06	2.78e-08
ZDHHC19	-0.827462	0.00579	0.000493
DUSP13	-0.81274	0.00197	0.000103
ADCY3	-0.80688	0.0006	1.84e-05
SLC51A	-0.80183	3.82e-06	1.08e-08
CPNE5	-0.800584	1.63e-05	1.3e-07
TBC1D8	-0.784763	1.64e-06	2.62e-09
TMEM92	-0.784307	0.0037	0.00026
EXOSC4	-0.783576	8.98e-05	1.22e-06
SPP1	-0.78326	0.0184	0.00266
MERTK	-0.775597	1.89e-06	3.53e-09
HGF	-0.771975	8.82e-06	4.75e-08
DACH1	-0.762924	5.29e-05	6.15e-07
ARG1	-0.74912	0.0055	0.000456
SOCS3	-0.745743	1.91e-05	1.62e-07
RGL4	-0.742336	5.98e-05	7.37e-07
FRMD4B	-0.739986	9.13e-06	5.07e-08
TENM1	-0.735968	0.00107	4.35e-05
LRRN1	-0.731421	0.000183	3.29e-06
GALNT14	-0.731329	0.000114	1.73e-06
RP11-465L10.10	-0.727422	0.0056	0.000467
PLB1	-0.726624	8.82e-06	4.65e-08
FSTL4	-0.723141	0.0133	0.0017
CKAP4	-0.71995	5.57e-07	5.93e-10
EMILIN2	-0.717029	1.01e-07	4.6e-11
ANKRD22	-0.715527	0.0127	0.00159
NECAB1	-0.712746	0.0056	0.000467
PDGFC	-0.70997	0.00164	7.71e-05
RP11-166N6.2	-0.708487	0.0082	0.00082
BMX	-0.706856	5.75e-05	6.98e-07
HK3	-0.706179	3.33e-06	7.88e-09
STOM	-0.700168	3.71e-06	1.02e-08
TRPM2	-0.698517	1.2e-05	8.05e-08
S100A8	-0.695669	0.000433	1.16e-05
PROK2	-0.694419	2.9e-05	2.74e-07
FAM20A	-0.68994	0.00115	4.78e-05
FCGR1A	-0.689876	0.000203	3.81e-06
IDI1	-0.686954	1.07e-05	7.01e-08
LILRA5	-0.683373	1.75e-05	1.41e-07
FCAR	-0.683149	4.84e-06	1.58e-08
RP11-497H16.7	-0.680103	0.000279	5.95e-06
CD44	-0.675962	2.24e-08	6.82e-12
S100A9	-0.667873	2.59e-05	2.34e-07
DHRS9	-0.666119	0.00672	0.000615
AGFG1	-0.665058	2.59e-06	5.7e-09
UNC5A	-0.658162	0.00134	5.86e-05
SH3PXD2B	-0.65713	0.000698	2.33e-05
IDNK	-0.653325	4.68e-07	4.21e-10
SERPINB1	-0.650237	1.25e-06	1.65e-09
MS4A4A	-0.64888	3.33e-06	8.1e-09
RAI2	-0.645237	0.00141	6.24e-05
CD55	-0.643116	4.87e-06	1.63e-08
SCN9A	-0.642098	0.0021	0.000111
ADAM9	-0.633392	3.6e-06	9.52e-09
LDHA	-0.633335	1.03e-07	5.48e-11
BCL2A1	-0.632867	0.00034	7.92e-06
FAM211B	-0.629312	0.00346	0.000234
NLRC4	-0.62891	9.4e-07	1.14e-09
GJB6	-0.628116	0.0106	0.00118
OSM	-0.625122	0.000109	1.65e-06
GAS7	-0.624881	7.24e-07	8.26e-10
TIPARP	-0.624094	3.03e-08	1.15e-11
METTL9	-0.622186	2.94e-06	6.71e-09
RHOU	-0.61998	2.82e-05	2.64e-07
BIK	-0.619714	0.00174	8.49e-05
IL18R1	-0.618098	0.00294	0.000185
LDHAP4	-0.616387	0.0248	0.00414
ANXA1	-0.615682	4.68e-07	4.01e-10
GGT1	-0.615553	6.25e-06	2.5e-08
IL27	-0.615242	0.00168	8.11e-05
SMPDL3A	-0.615015	0.000988	3.89e-05
POR	-0.613767	5.01e-05	5.72e-07
MROH6	-0.609561	0.00066	2.07e-05
TRPS1	-0.607959	1.28e-06	1.95e-09
RNASE1	-0.606781	0.0147	0.00194
PRKCDBP	-0.602553	0.0173	0.00242
RP11-848G14.5	-0.598552	0.0206	0.0032
SAMSN1	-0.598544	0.000106	1.57e-06
DYSF	-0.598276	9.73e-06	5.55e-08
CDK5RAP2	-0.59722	9.12e-06	5e-08
TCN1	-0.596455	0.0227	0.00362
CST7	-0.595461	0.00216	0.000116
PNPLA1	-0.595348	0.000451	1.23e-05
DDAH2	-0.593069	0.000201	3.71e-06
C11orf82	-0.58894	5.75e-05	7e-07
RP11-563J2.2	-0.58708	6.87e-05	8.77e-07
AC007278.3	-0.584816	0.0117	0.0014
PGD	-0.584761	1.06e-05	6.58e-08
RP11-1319K7.1	-0.58389	0.0118	0.00141
UPP1	-0.579954	5.05e-05	5.8e-07
IL1R2	-0.577244	0.00168	8.06e-05
IL18RAP	-0.575082	0.000346	8.22e-06
ANO10	-0.574586	4.68e-07	4.27e-10
KIF1B	-0.570979	5.35e-06	1.86e-08
SIPA1L2	-0.56833	0.000303	6.72e-06
RP11-295G20.2	-0.565305	0.000412	1.09e-05
KIF3C	-0.563959	0.000108	1.61e-06
MAPK14	-0.563252	8.82e-06	4.76e-08
PLSCR1	-0.562876	0.000216	4.29e-06
FCGR1B	-0.560064	0.000347	8.3e-06
RP11-84C10.2	-0.557655	0.00714	0.000673
MKNK1	-0.55721	1.05e-05	6.41e-08
CR1	-0.556406	4.91e-05	5.53e-07
MAP2K6	-0.554645	9.63e-05	1.34e-06
CD59	-0.554522	0.000156	2.59e-06
GUSBP3	-0.553266	0.000346	8.17e-06
RAB20	-0.553254	0.00147	6.62e-05
CARD6	-0.550518	4.7e-07	4.65e-10
EMR1	-0.549963	0.000664	2.1e-05
DKFZP667F0711	-0.549796	0.000202	3.78e-06
FCGR1C	-0.548675	0.00938	0.001
CES1	-0.547607	0.0049	0.000395
HTRA1	-0.546631	0.0182	0.00263
FCER1G	-0.546499	0.000325	7.4e-06
S100P	-0.545762	0.0446	0.00975
TP53I3	-0.544674	0.000619	1.91e-05
MCTP2	-0.543271	2.9e-05	2.76e-07
TSPO	-0.542995	0.00144	6.4e-05
NSUN7	-0.540366	0.000708	2.4e-05
RABGEF1	-0.539266	1.28e-05	8.85e-08
CYP1B1	-0.538582	0.00161	7.49e-05
LILRA6	-0.537367	6.75e-06	2.88e-08
ROPN1L	-0.536261	0.000702	2.36e-05
HIP1	-0.533114	0.000232	4.71e-06
PDE4D	-0.531986	6.48e-05	8.13e-07
ALOX5AP	-0.53148	0.00373	0.000263
MKNK1-AS1	-0.529566	0.00463	0.000366
AKR1C3	-0.528895	0.000421	1.12e-05
RNASE2	-0.528468	0.00106	4.28e-05
LIPN	-0.524496	0.00919	0.000977
SLC37A3	-0.521774	9.74e-05	1.37e-06
RAB32	-0.520371	0.000127	1.96e-06
ALPL	-0.518987	0.000358	8.74e-06
RP1-232L22	-0.517784	0.00164	7.76e-05
CD82	-0.51763	1.37e-05	9.83e-08
NQO2	-0.517344	0.00951	0.00102
GCLM	-0.514435	1.37e-05	9.69e-08
CTB-61M7.2	-0.512917	0.00176	8.62e-05
NAIP	-0.512816	0.000519	1.53e-05
OAT	-0.512752	1.89e-06	3.34e-09
LDLR	-0.511314	6.36e-05	7.94e-07
ATP6V1C1	-0.510002	6.25e-06	2.47e-08
ACSL1	-0.509919	1.83e-05	1.52e-07
TAS2R40	-0.508723	0.00794	0.000783
ATP11B	-0.508208	6.03e-05	7.48e-07
ST3GAL4	-0.508117	6.49e-05	8.19e-07
GPR97	-0.507109	0.000215	4.17e-06
LINC00671	-0.506875	0.00684	0.000632
SIGLEC9	-0.50593	9.2e-06	5.18e-08
SLC2A3	-0.505071	5.55e-05	6.64e-07
AC008948.1	-0.50485	0.00253	0.000147
MILR1	-0.502374	0.00853	0.000878
RP11-439A17.9	-0.501899	0.00201	0.000105
STK3	-0.500674	2.9e-05	2.78e-07
CYP4F12	0.500412	0.00685	0.000635
IFIT2	0.506904	0.00548	0.000454
SH3D21	0.50707	0.00521	0.000425
TNNT3	0.513669	0.00987	0.00107
CDHR1	0.515771	0.00715	0.000675
DPEP3	0.516615	0.00301	0.000193
HBA2	0.51807	0.033	0.00639
AP1M2	0.518883	0.016	0.00219
PDZD4	0.519583	0.000202	3.78e-06
GBP1	0.519688	0.0191	0.00284
XAF1	0.520287	0.00715	0.000676
RP11-1212A22.1	0.521987	0.0283	0.00505
PLEKHG5	0.524803	0.0121	0.00149
RP3-455J7.4	0.525443	0.0363	0.0073
EGFL8	0.526798	0.00392	0.000286
GIPR	0.529409	0.00777	0.000761
NDC80	0.531825	0.00212	0.000114
IFI6	0.531855	0.0248	0.00414
EPSTI1	0.536069	0.0391	0.00808
GCM1	0.546261	0.00277	0.00017
SMPD3	0.556233	0.00168	8.11e-05
RP11-222K16.2	0.559086	0.000886	3.28e-05
ALDH1A1	0.559136	0.00362	0.000252
ZCCHC2	0.562567	0.000202	3.75e-06
PCSK1N	0.56689	0.046	0.0102
ZNF683	0.573139	0.0409	0.00868
CD160	0.573704	0.000988	3.88e-05
OASL	0.5883	0.00599	0.000525
RP11-496I9.1	0.592975	0.00384	0.000276
PSMC3IP	0.594589	0.0175	0.00248
GBP5	0.603633	0.00821	0.000824
USP18	0.642657	0.011	0.00125
MX1	0.651497	0.0036	0.000247
LY6E	0.661958	0.00214	0.000115
AGAP7	0.666011	0.0251	0.00422
CCDC163P	0.671309	0.0135	0.00174
KRT73	0.723038	0.035	0.00692
NOV	0.72876	0.000522	1.54e-05
ISG15	0.748503	0.00481	0.000386
LAMP3	0.766687	0.00561	0.000471
RP11-23P13.6	0.767769	9.74e-05	1.37e-06
CMPK2	0.780643	0.00392	0.000286
ARHGAP8	0.784064	0.0115	0.00135
SIGLEC8	0.788095	0.0247	0.00411
SERPING1	0.790697	0.00642	0.000577
CAPN12	0.799557	0.0118	0.00141
ALOX15	0.838583	0.0196	0.00295
IFI44	0.841905	0.00385	0.000278
SIGLEC1	0.852336	0.00237	0.000132
HERC5	0.8712	0.000538	1.6e-05
PRSS33	0.886104	0.0107	0.00119
ETV7	0.891256	0.0114	0.00133
IFIT3	0.908253	0.000511	1.5e-05
AC104698.1	0.924565	0.00733	0.000706
FAM83A	0.95237	0.0147	0.00195
KRT72	0.963848	0.00696	0.000649
IFI44L	0.967831	0.0046	0.000362
OAS3	0.974927	0.000483	1.38e-05
IFIT1	1.29176	0.000192	3.5e-06
RSAD2	1.50512	0.000216	4.27e-06

## Sheet: Table6
gene	lrt_padj
GALNT2	9.27e-33
PLAC8	1.25e-29
GPR84	3.79e-29
GADD45A	4.54e-25
ENTPD7	3.32e-24
PFKFB2	4.35e-24
C19orf59	4.35e-24
HP	8.08e-22
GYG1	9.51e-22
FAM20A	7.51e-21
MS4A4A	9.84e-21
CEACAM1	3.34e-20
SLC1A3	7.24e-19
ATP9A	1.11e-18
TDRD9	1.65e-18
CLEC4D	6.1e-18
UGCG	2.06e-17
CYSTM1	4.81e-17
PI3	7.49e-17
S100A12	4.88e-16
PPARG	1.39e-15
PCOLCE2	2.94e-15
HPGD	4.58e-15
PFKFB3	7.56e-15
CHST7	1.1e-14
CYP1B1	1.75e-14
ST6GALNAC3	1.98e-14
ANXA3	5.23e-14
DLC1	5.95e-14
METTL7B	3.61e-13
ALDH1A1	4.5e-13
PDK4	9.02e-13
NEDD4	9.02e-13
CLEC5A	9.02e-13
MMP9	1.19e-12
ANKRD22	1.73e-12
SEMA6B	2.04e-12
MMP8	2.14e-12
TENM1	2.74e-12
RETN	1.77e-11
PLD4	3.94e-11
ITGA7	4.18e-11
DHRS9	5.61e-11
LINC00937	6.59e-11
AP3B2	7e-11
LAMB3	9.79e-11
OPLAH	1.83e-10
SPATC1	2.45e-09
MRVI1-AS1	2.77e-09
RP11-465L10.10	6.7e-09
FGF13	1.14e-08
ATP2C2	1.17e-08
DUSP13	1.48e-08
CD177	2.25e-08
C3	2.7e-08
PDZD4	5.7e-08
SLC44A3	7.1e-08
RORC	7.1e-08
ZDHHC19	2.26e-07
G0S2	4.16e-07
KCNS1	4.46e-07
CTSG	7.4e-07
NOV	8.02e-07
SLPI	1.36e-06
TRAV22	1.41e-06
CD300LD	2.03e-06
GCM1	2.21e-06
GNLY	8.03e-06
IFIT1	1.1e-05
FGFBP2	1.29e-05
SEMG1	1.61e-05
MPO	1.63e-05
SIGLEC1	1.74e-05
GBP5	1.83e-05
PTGDR2	1.88e-05
CYP4F22	1.89e-05
XCR1	2.06e-05
RSAD2	2.23e-05
LCN2	2.48e-05
HES1	2.93e-05
AP1M2	3.04e-05
